# Supplementary material for: Seminal plasma protects frozen-thawed ram spermatozoa from neutrophil attack: a complement mediated dynamic
Source: Reproduction. 2025 Jul 4;170(2):e240465. doi: 10.1530/REP-24-0465 (PMC12231180; doi:10.1530/REP-24-0465)
Supplement: Supplementary file 1 [file supplementary_Table.xlsx]

## Sheet: S-I
SUPPORTING INFORMATION
Seminal plasma protects frozen-thawed ram spermatozoa from neutrophil attack: a complement mediated dynamic
AUTHORS
Sophie Warr †, Taylor Pini ‡, Simon P. de Graaf †, Jessica P. Rickard †
† School of Life and Environmental Sciences, Faculty of Science, The University of Sydney, Sydney, NSW 2006, Australia
‡ School of Veterinary Science, Faculty of Science, The University of Queensland, Gatton, QLD 4343, Australia
*Corresponding author: Sophie Warr
Sophie.warr@sydney.edu.au
Room 344, RMC Gunn Building (B19), The University of Sydney, NSW 2006, Australia
TABLE OF CONTENTS
Table S1	Treatment structure of all four studies
Table S2	Percentage of neutrophils bound to ≥1 spermatozoon at 30 and 120 minutes in Study 1
Table S3	Percentage of neutrophils bound to ≥1 spermatozoon at 30 and 120 minutes in Study 3
Table S4	Percentage of viable PMNs at 0, 30 and 120 minutes in Study 4

## Sheet: Table S1
Table S1.1 Treatment Structure for all 4 studies
Study 1
Aim: To compare PMN binding to fresh and frozen sperm in presence of no serum, serum or heat-treated serum
Sperm Treatment	Serum Treatment
Fresh	No Serum
Fresh	Serum
Fresh	Heat-Treated Serum
Frozen-Thawed	No Serum
Frozen-Thawed	Serum
Frozen-Thawed	Heat-Treated Serum
Study 2
Aim: To compare PMN binding to viable sperm, non-viable sperm, sperm diluted in SSF and sperm diluted in CRYO
Treatment
Viable
Non viable
SSF diluent only
CRYO diluent only
Study 3
Aim: To compare PMN binding to frozen sperm supplemented in SSF, SP or HTSP in presence of no serum, serum or heat-treated serum
Sperm Treatment	Seminal Plasma Treatment	Abbreviation	Serum Treatment
Frozen-Thawed	No Seminal Plasma (SSF)	FT	No Serum
Frozen-Thawed	No Seminal Plasma (SSF)	FT	Serum
Frozen-Thawed	No Seminal Plasma (SSF)	FT	Heat-Treated Serum
Frozen-Thawed	Seminal Plasma	FTSP	No Serum
Frozen-Thawed	Seminal Plasma	FTSP	Serum
Frozen-Thawed	Seminal Plasma	FTSP	Heat-Treated Serum
Frozen-Thawed	Heat-Treated Seminal Plasma	FTHTSP	No Serum
Frozen-Thawed	Heat-Treated Seminal Plasma	FTHTSP	Serum
Frozen-Thawed	Heat-Treated Seminal Plasma	FTHTSP	Heat-Treated Serum
Study 4
Aim: To determine whether the presence of seminal plasma or serum reduces viability of PMN and thus influences binding ability
Treatment
PBS
SSF
Seminal plasma
Serum

## Sheet: Table S2
Table S1.2 Percentage of neutrophils bound to ≥1 spermatozoon at 30 and 120 minutes in Study 1.
Study 1
		%PMNs Bound
Sperm Treatment	Serum Treatment	30 Minutes	120 minutes
Fresh	HT serum	0.62893	0.623071
Fresh	No serum	0.520764	0.648004
Fresh	Serum	0.861901	0.835169
Frozen-Thawed	HT serum	0.568929	0.564434
Frozen-Thawed	No serum	0.633354	0.694788
Frozen-Thawed	Serum	0.841374	0.763281

## Sheet: Table S3
Table S1.3 Percentage of neutrophils bound to ≥1 spermatozoon at 30 and 120 minutes in Study 3
Study 3
		%PMNs Bound
Sperm Treatment	Serum Treatment	30 Minutes	120 minutes
FT	HT serum	0.512836	0.607083
FT	No serum	0.640439	0.616089
FT	Serum	0.755752	0.758969
FTSP	HT serum	0.399339	0.377354
FTSP	No serum	0.357946	0.385133
FTSP	Serum	0.456581	0.475158
FTHTSP	HT serum	0.644581	0.656193
FTHTSP	No serum	0.636523	0.645728
FTHTSP	Serum	0.722832	0.743505

## Sheet: Table S4
Table S1.4 Percentage of viable PMNs at 0, 30 and 120 minutes in Study 4
Study 4
	% Viable PMNs
Sperm Treatment	0 Minutes	30 Minutes	120 minutes
PBS	95.25±0.75%	94.00±0.91%	84.5±1.66%
SSF	94.50±0.29%	93.25±0.75%	83.25±2.95%
25% SP	95.00±0.70%	93.50±0.50%	86.25±1.60%
7.5% Ewe Serum	94.00±0.91%	94.25±0.75%	81.75±1.70%
